# Supplementary material for: Effects of Chronic Low-Dose Internal Radiation on Immune-Stimulatory Responses in Mice
Source: Int J Mol Sci. 2021 Jul 7;22(14):7303. doi: 10.3390/ijms22147303 (PMC8306076; doi:10.3390/ijms22147303)
Supplement: Supplementary file 1 [file ijms-22-07303-s001.zip]

Archive with 1 entries (1 files):
- ijms-1271721-supplementary.pdf
